# Supplementary material for: Glutathione Transferases Are Involved in the Genotype-Specific Salt-Stress Response of Tomato Plants
Source: Antioxidants (Basel). 2023 Aug 28;12(9):1682. doi: 10.3390/antiox12091682 (PMC10525892; doi:10.3390/antiox12091682)
Supplement: Supplementary file 1 [file antioxidants-12-01682-s001.zip]

Archive with 2 entries (2 files):
- Spplementary Figures.pdf
- Supplementary Tables.xlsx
